# Supplementary material for: Three-Dimensional Printed Shape Memory Gels Based on a Structured Disperse System with Hydrophobic Cellulose Nanofibers
Source: Polymers (Basel). 2023 Aug 26;15(17):3547. doi: 10.3390/polym15173547 (PMC10490119; doi:10.3390/polym15173547)
Supplement: Supplementary file 1 [file polymers-15-03547-s001.zip]

Archive with 1 entries (1 files):
- polymers-2554715-supplementary.pdf
